# Supplementary material for: Uridine diphosphate drives myeloid differentiation and functional reprogramming through dynamic transcriptional network
Source: Front Immunol. 2026 Jan 30;17:1743389. doi: 10.3389/fimmu.2026.1743389 (PMC12901406; doi:10.3389/fimmu.2026.1743389)
Supplement: Supplementary file 1 [file Table1.xlsx]

## Sheet: Foglio1
	NT A	NT B	NT C	UDP 2H A	UDP 2H B	UDP 2H C	UDP 6H A	UDP 6H B	UDP 6H C	UDP 24H A	UDP 24H B	UDP 24H C
ABCB1	456	424	420	420	417	391	324	262	348	272	280	280
ABL1	168	112	141	61	75	64	85	90	96	137	118	124
ADA	356	280	319	396	368	419	639	474	630	163	166	175
AHR	2631	2314	2256	1070	960	1120	1867	1258	1729	1615	1599	1646
AICDA	84	57	76	43	32	51	56	28	41	132	130	158
AIRE	17	13	9	16	17	18	5	5	12	8	5	7
APP	536	452	469	334	325	341	379	278	361	775	679	686
ARG1	23	20	17	15	17	19	29	27	32	18	16	22
ARG2	9	10	6	1	5	7	5	4	5	17	12	15
ARHGDIB	4947	4200	4210	3146	2943	3382	2121	1501	2007	2954	2819	3078
ATG10	92	83	80	68	44	58	61	57	59	92	66	78
ATG12	79	66	61	41	35	42	62	64	81	68	59	58
ATG16L1	379	306	295	240	213	225	225	190	188	296	257	310
ATG5	587	525	508	383	385	409	479	360	478	513	502	499
ATG7	427	380	346	240	252	241	282	205	282	345	317	381
ATM	99	90	79	46	47	50	60	64	55	67	97	78
B2M	161720	144665	134966	135558	120926	135029	137991	99686	130160	169876	170175	177253
B3GAT1	24	20	16	25	24	25	14	13	25	22	12	14
BATF	140	124	133	225	190	225	314	237	314	239	249	232
BATF3	132	129	89	77	82	100	184	154	193	256	223	238
BAX	1027	810	869	624	576	634	779	536	643	1005	1007	1042
BCAP31	1133	928	931	773	649	795	909	610	824	1470	1419	1539
BCL10	1112	912	884	768	694	753	800	572	758	1049	954	965
BCL2	408	291	310	324	286	351	369	294	359	258	266	264
BCL2L11	270	225	202	182	155	173	130	118	146	167	177	148
BCL3	213	166	129	203	201	216	221	204	235	232	256	254
BCL6	214	173	185	213	189	198	316	254	315	360	336	335
BID	52	35	37	50	45	54	35	40	45	34	37	32
BLNK	193	152	153	88	76	98	147	121	138	172	157	190
BST1	143	142	125	122	104	89	47	38	65	86	90	110
BST2	525	424	410	337	334	374	726	600	759	862	855	903
BTK	442	340	327	228	212	206	274	219	257	300	283	299
BTLA	420	392	349	207	208	255	253	222	268	347	323	341
C14orf166	1917	1682	1597	1459	1208	1341	1514	979	1333	1686	1559	1682
C1QA	327	303	269	222	185	249	147	114	153	239	222	274
C1QB	882	779	771	560	498	531	486	390	514	902	968	994
C1QBP	1463	1242	1257	1143	1034	1198	1308	965	1285	1727	1757	1860
C1R	20	16	12	6	12	16	12	15	19	31	30	37
C1S	65	56	58	37	37	49	35	30	38	245	224	229
C2	325	268	254	225	206	215	194	130	202	312	320	327
C3	247	243	202	182	136	157	151	127	170	225	243	221
C4A/B	26	19	18	15	29	17	23	28	22	15	15	21
C4BPA	4	11	3	2	10	8	4	10	11	4	2	8
C5	24	22	20	19	12	19	23	19	17	19	18	25
C6	20	17	18	10	6	15	14	23	17	16	13	13
C7	11	12	15	15	7	8	12	13	7	11	10	9
C8A	20	18	19	8	14	15	12	16	26	8	13	14
C8B	4	6	5	6	8	7	5	12	10	6	7	7
C8G	9	6	7	8	7	2	2	8	11	3	6	6
C9	13	13	6	6	7	4	12	14	15	7	4	5
CAMP	20	16	18	16	9	13	12	16	23	10	8	14
CARD9	61	63	58	22	32	39	26	34	35	47	47	48
CASP1	1422	1241	1164	1128	865	1086	1424	1142	1420	1140	1149	1109
CASP10	52	48	48	34	23	28	19	26	26	32	33	50
CASP2	406	307	329	213	198	223	224	178	243	283	288	312
CASP3	381	318	310	285	258	286	306	205	303	363	353	376
CASP8	1510	1195	1161	1067	1046	1092	904	736	866	959	941	965
CCBP2	13	16	10	15	14	7	16	14	17	18	8	16
CCL11	18	10	15	10	16	19	13	24	22	15	12	11
CCL13	417	352	339	362	300	344	181	120	169	108	112	107
CCL15	11	7	2	9	9	9	6	11	11	4	2	12
CCL16	9	15	13	7	7	12	4	11	12	8	13	12
CCL18	28	33	22	24	48	51	70	44	62	164	162	146
CCL19	64	53	46	74	61	81	112	78	104	96	92	106
CCL2	6846	5555	5660	10121	8468	9944	8963	7505	8972	16476	16911	17234
CCL20	45	43	40	707	579	683	353	258	354	112	93	103
CCL22	1417	1137	1144	1322	1142	1313	1636	1137	1513	988	961	1001
CCL23	7	11	11	12	11	19	39	13	31	27	34	37
CCL24	297	265	246	624	470	569	2708	1736	2316	7044	7512	7409
CCL26	10	18	9	6	8	8	3	8	6	4	5	7
CCL3	449	385	344	8843	7864	9115	2818	2188	2827	1578	1678	1641
CCL4	584	534	552	28790	24265	28700	5790	4053	5270	1321	1275	1401
CCL5	3075	2439	2555	3468	3165	3555	4309	3033	3961	3112	3072	3225
CCL7	26	14	12	57	62	57	338	250	364	988	884	937
CCL8	809	652	702	784	630	711	2702	2139	2765	10639	10508	10915
CCND3	399	338	334	291	273	304	349	232	263	395	396	371
CCR1	1793	1559	1580	358	316	340	1068	738	928	2050	1970	2120
CCR10	20	11	13	8	8	8	9	14	16	7	10	6
CCR2	1139	1050	983	88	100	94	180	157	181	174	187	196
CCR5	1311	1068	1062	1034	902	1090	1240	921	1187	1370	1309	1296
CCR6	118	116	96	62	91	91	99	71	93	111	80	89
CCR7	1387	1183	1168	1514	1611	1653	1875	1509	1816	1268	1222	1218
CCR8	18	17	12	8	15	17	12	12	18	5	14	8
CCRL1	12	22	22	18	21	23	16	40	46	17	23	25
CCRL2	274	221	227	755	660	730	554	361	452	588	568	551
CD14	848	655	643	537	507	586	88	64	117	293	236	259
CD160	23	26	21	23	27	19	44	23	33	13	18	30
CD163	276	226	201	248	247	259	79	86	95	70	59	54
CD164	1861	1547	1581	1633	1420	1511	2623	2172	2698	1904	1985	2014
CD19	374	339	318	278	262	310	300	275	287	395	433	464
CD1A	17	16	12	11	8	8	9	18	16	11	18	17
CD1D	27	36	36	17	15	10	16	24	27	17	9	17
CD2	558	454	452	483	505	526	533	353	464	505	528	524
CD209	242	195	206	157	116	157	103	70	103	243	310	275
CD22	228	211	224	163	158	159	138	101	114	236	219	242
CD24	114	92	105	78	71	85	86	88	108	108	90	101
CD244	284	223	215	203	178	217	168	141	177	185	202	213
CD247	1533	1267	1240	1234	1198	1302	964	763	982	1061	1153	1172
CD27	465	370	357	286	283	284	157	129	166	281	286	322
CD274	464	346	338	585	540	589	672	602	697	757	797	764
CD276	177	147	175	561	416	513	287	202	225	517	522	511
CD28	599	453	466	317	318	339	400	308	404	493	561	543
CD34	7	10	5	7	6	7	3	7	6	6	9	4
CD36	1717	1451	1331	709	618	703	192	131	141	178	215	191
CD3D	2285	1932	1928	1658	1597	1706	1464	1105	1481	1739	1769	1756
CD3E	1507	1197	1232	1032	1048	1022	914	733	867	1072	1032	1128
CD3EAP	37	34	37	33	31	45	38	37	34	40	30	41
CD4	935	827	775	660	641	683	324	271	340	315	321	329
CD40	1219	982	980	1199	1026	1181	1738	1258	1627	1662	1680	1745
CD40LG	230	200	186	124	125	121	126	79	127	143	139	154
CD44	5388	4567	4414	5542	5047	5863	5649	4565	5414	4635	4910	4941
CD45R0	2806	2490	2328	1625	1459	1648	1569	1173	1549	2253	2301	2302
CD45RA	1239	1061	994	997	995	987	951	740	926	1244	1204	1273
CD45RB	584	488	486	424	368	449	459	327	437	509	540	593
CD46	1745	1530	1465	1380	1245	1479	1030	781	1038	1460	1554	1543
CD48	2034	1618	1602	1532	1356	1535	2381	1712	2327	2160	2122	2260
CD5	588	529	507	488	515	548	230	154	212	464	433	488
CD53	4039	3393	3337	3207	2898	3292	3216	2493	3099	4272	4232	4278
CD55	34	40	37	25	24	17	28	32	33	21	31	20
CD58	1679	1460	1433	1965	1700	2030	1656	1144	1501	1437	1400	1415
CD59	495	423	394	440	342	428	505	292	432	603	534	563
CD6	357	292	279	275	282	292	165	146	190	215	220	251
CD7	135	115	98	81	85	95	98	81	105	119	144	131
CD70	47	37	43	58	60	52	56	59	49	58	62	65
CD74	14774	12566	12606	11778	10622	12239	10175	7308	9515	7303	7157	7276
CD79A	443	343	371	425	384	382	346	266	312	387	374	406
CD79B	534	455	457	331	337	350	265	232	261	370	331	370
CD80	215	217	160	880	709	891	897	646	855	541	510	507
CD81	4990	4342	4182	2873	2685	2976	3130	2269	2893	3972	4157	4140
CD82	121	107	106	104	106	125	170	141	186	186	215	202
CD83	706	641	609	3525	2995	3504	1655	1173	1438	1337	1267	1365
CD86	292	253	225	372	357	390	224	161	244	307	296	293
CD8A	329	291	316	237	232	271	217	179	240	328	331	359
CD8B	199	143	158	120	106	131	110	74	81	119	154	123
CD9	604	491	500	318	259	312	293	198	226	119	175	184
CD96	2433	1953	1873	1505	1446	1465	1697	1257	1606	1258	1212	1264
CD97	532	437	476	538	507	558	568	464	534	659	652	660
CD99	1373	1116	1073	1059	886	1125	920	671	865	918	858	952
CDH5	9	10	9	8	12	13	4	10	13	10	5	6
CDKN1A	345	302	282	540	476	541	374	299	383	596	623	637
CEACAM1	44	35	35	36	36	28	89	60	82	48	38	36
CEACAM6	13	15	10	16	7	16	7	14	19	18	13	9
CEACAM8	18	16	10	14	12	10	7	7	14	11	13	11
CEBPB	1411	1122	1173	2080	1665	1938	1898	1346	1828	1776	1759	1872
CFB	210	200	145	185	177	214	406	292	333	664	589	720
CFD	105	122	92	97	95	93	79	81	69	33	40	55
CFH	53	50	40	43	37	50	114	77	115	61	71	70
CFI	20	17	19	22	22	20	17	26	15	23	24	20
CFP	445	405	397	356	296	355	206	147	227	50	78	67
CHUK	656	567	577	464	351	404	477	356	481	613	652	600
CIITA	123	126	134	36	25	42	33	20	27	75	64	95
CISH	269	200	228	144	137	122	181	166	224	205	203	216
CLEC4A	813	779	671	372	318	385	214	125	188	373	423	417
CLEC4E	1053	957	938	1371	1162	1413	1666	1119	1466	2238	2173	2453
CLEC5A	814	666	668	942	779	986	1215	911	1135	1802	1848	1981
CLEC6A	123	93	107	80	79	77	84	76	84	654	640	603
CLEC7A	862	766	694	377	344	391	175	137	140	278	260	292
CLU	14	14	9	6	15	10	4	14	9	9	11	14
CMKLR1	1932	1639	1605	1198	940	1164	1295	882	1126	1314	1271	1380
CR1	401	322	317	352	345	329	169	174	183	192	162	179
CR2	65	45	43	39	57	50	57	54	54	60	68	65
CRADD	83	73	59	51	42	55	59	51	55	63	55	64
CSF1	150	132	138	796	671	777	599	471	623	1081	1120	1200
CSF1R	209	182	160	70	65	64	82	66	102	111	96	104
CSF2	39	30	19	55	51	65	86	53	61	55	41	40
CSF2RB	1647	1346	1364	946	981	979	1345	1041	1278	2068	2039	2223
CSF3R	112	109	126	123	106	112	60	50	55	57	62	80
CTLA4-TM	158	84	114	94	96	93	120	104	125	177	201	182
CTLA4_all	205	175	168	142	136	164	189	187	207	262	247	273
CTNNB1	2397	1937	1897	1858	1641	1909	1858	1330	1652	1594	1614	1744
CTSC	5876	5139	4974	3136	2752	3213	1942	1382	1836	3482	3435	3573
CTSG	7	10	7	9	15	8	9	19	13	10	7	17
CTSS	22705	20236	19137	15615	13004	15047	13154	9232	12053	18733	18526	19283
CUL9	251	210	252	172	171	196	197	138	176	192	223	226
CX3CL1	14	13	11	3	10	15	9	16	10	7	14	8
CX3CR1	166	133	159	165	124	148	102	84	93	152	161	158
CXCL1	255	242	203	13679	10907	13015	7037	4866	6484	912	966	988
CXCL10	16566	13136	12708	21095	17694	20841	11690	8996	11062	16308	15339	16230
CXCL11	538	423	423	2003	1576	1831	2096	1661	1910	382	384	445
CXCL12	7	10	9	8	12	12	4	13	3	4	11	7
CXCL13	16	17	9	10	10	9	12	12	15	39	42	41
CXCL2	417	421	344	2792	2266	2665	1462	995	1339	212	256	260
CXCL9	7427	6438	6052	7127	5817	6851	4385	3128	3959	6229	5959	6254
CXCR1	14	31	18	30	16	15	17	15	15	9	2	5
CXCR2	54	38	41	27	26	14	12	18	13	22	29	15
CXCR3	421	323	301	322	320	360	219	145	202	215	235	249
CXCR4	3489	3044	2751	3064	2767	3182	2111	1466	1842	2092	2094	2239
CXCR6	146	123	150	69	67	75	132	98	134	174	194	190
CYBB	6848	5741	5601	3806	3183	3833	3281	2184	2894	7384	7359	7459
DEFB1	13	21	17	11	10	20	8	27	18	9	19	13
DEFB103A	12	14	21	25	25	20	8	19	23	4	12	10
DEFB103B	13	14	11	9	12	20	10	23	13	9	16	15
DEFB4A	28	32	28	10	10	17	19	26	19	15	12	13
DPP4	159	157	128	105	104	116	129	79	88	137	133	132
DUSP4	239	185	182	257	246	235	234	174	221	273	313	297
EBI3	41	31	30	83	63	69	257	181	234	124	132	135
EDNRB	12	16	7	10	11	7	7	13	23	4	3	8
EGR1	32	31	31	41	35	35	39	32	30	25	21	21
EGR2	308	313	275	283	250	283	225	175	188	370	458	367
ENTPD1	177	169	170	100	97	95	99	81	95	219	234	230
EOMES	121	78	87	77	65	65	84	49	70	93	83	107
ETS1	4907	4006	3984	3418	3321	3636	3179	2319	2812	3394	3284	3358
FADD	35	41	41	40	34	32	31	24	36	47	48	37
FAS	71	65	62	54	62	53	92	106	110	96	106	117
FCAR	10	15	13	14	12	16	23	20	25	15	13	19
FCER1A	476	414	394	432	452	413	356	257	365	455	464	451
FCER1G	2389	1948	1935	1649	1395	1625	1571	1089	1381	3577	3322	3576
FCGR1A/B	132	97	115	20	26	36	62	47	57	168	196	201
FCGR2A	407	384	354	235	237	219	279	217	310	429	477	496
FCGR2A/C	1909	1724	1670	1032	849	1044	786	621	750	1383	1379	1524
FCGR2B	2365	2107	2118	1641	1393	1619	623	490	631	1386	1430	1395
FCGR3A/B	1598	1429	1396	687	599	712	520	431	541	849	865	907
FCGRT	2672	2269	2166	1942	1581	1798	1192	848	1085	1162	1124	1184
FKBP5	1381	1195	1129	1098	987	1058	1404	1093	1417	1322	1380	1375
FN1	24	26	32	20	20	31	22	20	29	19	18	22
FOXP3	67	46	58	45	46	52	59	51	50	57	54	58
FYN	1324	1065	1081	896	859	911	778	626	769	908	976	949
GATA3	24	23	26	28	32	20	14	21	17	24	16	20
GBP1	3675	3072	2977	5222	4460	5075	6352	4453	6082	7051	7157	7449
GBP5	1958	1561	1612	2187	1902	2082	3448	2522	3225	5770	5839	6140
GFI1	165	155	152	164	159	172	144	132	145	142	178	186
GNLY	1997	1703	1694	1861	1724	1891	1837	1393	1764	2311	2359	2375
GP1BB	9	10	17	13	4	10	7	12	17	8	10	11
GPI	344	290	290	233	211	229	200	155	200	282	299	326
GPR183	1024	925	886	1095	979	1063	797	578	748	477	496	498
GZMA	973	904	807	924	790	888	782	554	760	1200	1093	1126
GZMB	779	727	656	765	615	664	1174	817	1120	2000	1784	1912
GZMK	785	734	612	772	708	775	980	685	883	1197	1120	1210
HAMP	10	14	10	8	10	7	10	11	15	11	11	17
HAVCR2	132	122	118	116	91	108	82	62	77	145	180	168
HFE	30	25	31	15	12	19	20	21	23	33	27	31
HLA-A	7809	6434	6143	5700	5503	6158	6211	4855	6019	7311	7480	7854
HLA-B	18896	15764	15787	14333	13691	15146	15552	12483	15429	18692	19423	19342
HLA-C	2760	2113	2082	1930	1875	2120	2169	1534	2148	2500	2463	2493
HLA-DMA	2429	2114	2017	1761	1528	1687	901	721	884	1455	1477	1560
HLA-DMB	1918	1707	1587	1218	986	1135	462	333	445	1221	1261	1380
HLA-DOB	183	124	164	133	162	168	165	134	205	188	222	194
HLA-DPA1	16911	15281	14404	13468	11858	13472	10081	7255	9530	8002	7581	8065
HLA-DPB1	14768	12655	11905	11613	9687	11467	8166	5785	7312	5675	5889	6085
HLA-DQA1	14205	12644	12091	13207	11120	13201	9906	6597	8756	6867	6783	7190
HLA-DQB1	3192	2672	2684	2846	2383	2756	2109	1400	1883	1471	1427	1606
HLA-DRA	17110	15958	15284	14862	13702	15544	11517	9164	11396	7822	8095	8417
HLA-DRB1	2563	2290	2122	2028	1995	2170	1476	1171	1534	1173	1119	1225
HLA-DRB3	12778	10874	10790	9956	9272	10675	7301	6138	7291	5477	5610	5726
HRAS	59	28	46	34	25	37	34	31	43	36	42	48
ICAM1	1225	997	997	3026	2544	2980	1573	1043	1362	1631	1672	1733
ICAM2	219	176	193	219	212	262	180	170	213	193	215	219
ICAM3	661	587	536	546	539	574	511	418	498	523	506	552
ICAM4	19	20	18	25	30	22	6	22	24	20	13	14
ICAM5	12	12	8	38	31	26	49	35	32	33	27	40
ICOS	455	400	376	403	402	430	575	429	538	535	463	498
ICOSLG	334	270	275	518	476	563	494	391	417	370	335	363
IDO1	2781	2305	2226	3223	2547	3102	10791	7165	9509	11044	10623	11314
IFI16	1898	1621	1561	1214	1058	1200	3674	2869	3570	2614	2692	2810
IFI35	543	452	411	492	440	449	1441	1016	1266	970	942	988
IFIH1	369	328	337	732	638	781	945	708	886	603	578	612
IFIT2	586	416	442	5056	4516	5106	1978	1482	1828	1124	1035	1076
IFITM1	4567	3423	3552	5173	4988	5557	14376	10785	13372	12445	12271	12660
IFNA1/13	14	18	16	23	10	13	19	26	29	19	12	14
IFNA2	13	18	14	10	5	13	9	17	16	16	16	11
IFNAR1	267	202	189	127	130	109	148	120	129	189	207	203
IFNAR2	1306	1183	1114	805	714	774	755	557	678	1059	1009	1030
IFNB1	5	3	4	19	10	11	5	7	9	5	3	6
IFNG	24	18	16	37	42	39	78	90	78	81	54	66
IFNGR1	2340	2173	2007	581	523	589	942	640	883	1189	1211	1195
IGF2R	408	337	373	217	194	264	269	195	270	471	470	443
IKBKAP	173	140	145	116	115	124	136	98	118	157	129	135
IKBKB	544	447	421	368	328	341	428	300	355	471	445	495
IKBKE	608	539	546	495	484	558	378	268	299	597	625	619
IKBKG	278	204	188	192	175	200	204	179	179	238	224	264
IKZF1	674	516	511	523	496	487	610	403	545	533	540	544
IKZF2	454	409	422	247	255	271	307	243	306	394	409	394
IKZF3	524	382	388	402	400	400	444	313	419	540	578	570
IL10	60	53	38	215	154	201	305	250	310	112	86	87
IL10RA	1396	1102	1060	1736	1567	1742	1156	853	1069	1387	1364	1487
IL11RA	39	31	39	35	36	36	26	22	16	28	35	36
IL12A	48	29	36	18	26	31	29	24	36	27	33	33
IL12B	15	20	15	55	34	42	324	236	305	23	22	24
IL12RB1	186	124	148	106	109	107	111	92	93	146	170	159
IL13	15	18	16	14	14	16	10	24	21	11	7	13
IL13RA1	1978	1803	1640	955	825	911	473	302	422	882	876	896
IL15	226	207	180	230	150	234	227	170	214	166	216	208
IL16	858	717	693	584	593	624	362	301	340	503	531	528
IL17A	5	14	13	9	14	14	7	14	9	20	19	10
IL17B	13	7	5	1	5	6	9	5	6	4	8	4
IL17F	46	46	39	30	34	38	41	50	44	125	112	129
IL18	73	69	68	86	67	75	52	62	63	144	159	148
IL18R1	202	152	174	168	168	160	245	225	239	242	261	232
IL18RAP	267	226	239	205	179	178	413	265	361	445	372	455
IL19	8	18	8	23	23	17	179	147	170	8	9	16
IL1A	87	97	93	4312	3364	4279	1582	1245	1522	317	338	309
IL1B	480	491	427	11543	9134	10880	6699	4801	6216	3749	3852	3976
IL1R1	105	104	103	117	74	107	104	74	98	47	53	53
IL1R2	99	121	90	159	169	185	148	107	135	156	146	190
IL1RAP	152	136	130	276	258	253	156	101	134	98	132	115
IL1RL1	108	95	104	139	132	156	80	61	58	51	49	49
IL1RL2	23	19	19	16	15	24	12	15	19	21	14	17
IL1RN	65	36	44	599	447	575	564	437	501	292	304	310
IL2	27	26	22	29	33	36	63	66	83	22	19	20
IL20	14	15	11	8	6	7	11	25	31	7	15	10
IL21	19	15	11	12	8	13	7	24	28	18	17	19
IL21R	155	145	135	128	117	122	86	67	99	76	91	96
IL22	10	9	10	6	8	5	7	24	24	30	25	19
IL22RA2	9	6	10	5	15	5	4	13	9	5	7	2
IL23A	39	47	38	61	53	58	46	47	36	23	20	28
IL23R	21	18	23	24	17	27	22	30	22	33	34	39
IL26	11	7	18	17	10	16	17	13	27	8	10	20
IL27	23	20	15	65	61	57	56	49	68	47	44	47
IL28A	20	15	10	14	8	10	5	19	19	5	11	5
IL28A/B	14	12	15	12	14	12	9	14	18	15	13	15
IL29	7	9	8	12	13	17	5	3	6	12	12	6
IL2RA	256	238	232	252	232	255	282	251	313	500	419	482
IL2RB	891	772	692	813	865	974	798	545	706	811	882	866
IL2RG	4107	3391	3359	3290	2932	3354	3786	2731	3643	4760	4763	4990
IL3	19	22	16	17	14	13	16	20	23	10	20	17
IL32	32779	40930	30200	23022	32269	27946	22130	41433	35268	24468	33056	30444
IL4	46	38	40	44	34	41	45	36	50	31	35	31
IL4R	315	291	264	347	315	371	194	160	216	231	254	268
IL5	8	15	13	12	5	5	14	14	16	20	13	22
IL6	29	37	35	1041	849	1026	709	522	658	47	41	56
IL6R	162	138	130	183	200	215	100	90	115	100	101	101
IL6ST	1963	1635	1624	1207	1125	1249	1448	1126	1344	1263	1333	1335
IL7	24	25	34	1	1	1	1	3	3	1	5	1
IL7R	7027	5751	5522	7880	7075	7820	7478	5201	6851	5587	5280	5836
IL8	9495	9943	8668	56711	44824	54073	66361	51010	63673	47539	50805	50138
IL9	7	11	11	8	5	13	3	1	6	34	21	32
ILF3	2321	1821	1878	1621	1524	1817	1721	1284	1654	1904	1804	1903
IRAK1	394	327	319	312	285	302	354	220	329	392	350	388
IRAK2	133	130	131	1547	1294	1479	398	244	335	174	171	188
IRAK3	315	262	224	165	127	143	221	192	215	115	143	130
IRAK4	498	384	362	309	330	329	389	276	350	384	400	417
IRF1	2304	1815	1865	2344	2096	2297	2663	1861	2415	3020	2880	3108
IRF3	113	81	82	54	47	77	68	38	59	93	116	89
IRF4	726	594	591	594	539	627	702	576	747	721	697	715
IRF5	324	251	229	127	101	141	175	172	233	189	216	208
IRF7	416	330	328	393	377	408	1192	963	1216	701	708	695
IRF8	686	586	564	1319	1080	1264	523	380	517	545	539	574
IRGM	18	19	16	17	17	15	20	19	29	16	20	15
ITGA2B	52	40	28	38	51	55	30	33	51	30	34	28
ITGA4	959	807	837	604	554	650	582	437	550	535	535	595
ITGA5	1028	842	811	1171	1165	1268	853	672	812	759	756	738
ITGA6	289	250	261	279	329	321	579	397	518	321	368	338
ITGAE	257	196	225	146	155	176	223	146	178	197	218	258
ITGAL	2473	1810	1922	1299	1224	1369	843	668	882	1741	1731	1801
ITGAM	494	404	376	305	281	288	211	179	217	452	476	540
ITGAX	1848	1573	1451	1469	1289	1490	2047	1490	1922	2658	2696	2667
ITGB1	1787	1461	1420	1186	1049	1291	1124	782	1034	1334	1268	1332
ITGB2	2358	1978	1940	1571	1379	1605	942	727	922	2213	2300	2338
ITLN1	21	13	24	17	16	11	10	16	17	12	10	13
ITLN2	3	10	11	3	2	1	4	4	12	10	5	2
JAK1	1526	1344	1307	1274	1213	1423	1287	1002	1187	1180	1233	1230
JAK2	2787	2358	2245	2270	1935	2318	2571	1860	2371	3038	2865	3106
JAK3	483	409	418	441	469	516	541	477	578	694	758	746
KCNJ2	166	150	153	494	457	487	196	174	197	120	136	134
KIR3DL1	12	9	20	11	7	20	12	21	14	14	12	14
KIR3DL2	24	31	22	14	30	19	13	18	23	23	22	22
KIR3DL3	2	13	7	9	3	6	3	9	13	11	7	4
KIR_Activating_Subgroup_1	88	58	58	73	75	78	55	56	71	68	64	65
KIR_Activating_Subgroup_2	38	25	35	27	35	37	32	28	48	39	34	28
KIR_Inhibiting_Subgroup_1	53	45	53	66	55	58	48	30	43	67	63	51
KIR_Inhibiting_Subgroup_2	70	64	55	68	70	50	60	34	52	68	65	70
KIT	88	74	66	75	61	63	36	26	47	39	50	36
KLRAP1	85	87	67	69	55	52	63	48	61	51	60	72
KLRB1	1003	886	775	752	746	780	658	471	602	419	400	451
KLRC1	223	192	217	151	156	192	179	139	175	272	253	287
KLRC2	494	370	395	336	287	333	297	234	325	406	405	471
KLRC3	520	410	429	444	346	385	320	240	332	433	430	450
KLRC4	1029	956	929	720	628	694	541	409	487	789	770	843
KLRD1	453	389	368	259	251	259	339	264	308	434	455	516
KLRF1	186	170	145	128	103	133	124	100	118	152	142	160
KLRF2	12	9	7	16	11	15	16	15	12	15	14	21
KLRG1	312	278	263	224	212	210	184	134	174	188	199	213
KLRG2	11	15	21	9	6	13	7	19	17	20	14	8
KLRK1	3305	2765	2624	2009	1761	2024	2091	1389	1803	2582	2521	2693
LAG3	124	78	83	99	96	96	433	325	400	577	558	583
LAIR1	648	527	492	264	297	275	141	123	139	272	263	229
LAMP3	694	641	604	1035	876	1120	5044	3579	4746	1791	1748	1888
LCK	1763	1421	1427	1193	1206	1292	876	673	863	1215	1227	1214
LCP2	3012	2400	2510	3943	3690	4133	2236	1589	2052	2771	2587	2800
LEF1	1373	1151	1150	1111	1089	1136	1135	807	1056	1117	1035	1050
LGALS3	7870	7087	6757	4701	3943	4596	5657	4094	5191	3507	3489	3473
LIF	57	59	55	47	54	41	76	59	92	152	158	177
LILRA1	64	54	43	32	22	37	59	56	75	39	47	56
LILRA2	62	49	46	29	16	26	53	45	49	109	96	115
LILRA3	156	146	135	80	80	95	188	157	170	301	309	325
LILRA4	17	16	15	13	12	13	22	18	16	13	16	19
LILRA5	156	123	116	80	68	59	188	125	171	91	97	82
LILRA6	289	195	185	127	108	121	179	92	145	171	171	187
LILRB1	1361	1174	1104	707	657	747	1462	1070	1307	841	871	884
LILRB2	1204	996	1040	495	461	492	1107	967	1130	870	852	877
LILRB3	444	363	386	220	194	269	287	210	269	380	365	363
LILRB4	2203	2014	2033	2032	1697	2077	2610	2232	2641	2674	2851	2855
LILRB5	48	39	44	23	22	19	14	18	17	14	10	17
LITAF	1534	1230	1149	2049	1834	2054	1938	1278	1720	1689	1624	1744
LTA	342	282	320	671	605	636	567	413	451	602	553	618
LTB4R	62	49	53	36	44	50	33	38	45	37	32	45
LTB4R2	85	70	79	57	62	59	44	50	51	67	49	66
LTBR	308	264	238	115	93	119	151	138	159	247	238	253
LTF	18	18	22	21	15	23	19	25	31	8	6	9
LY96	391	323	306	279	176	212	219	153	193	390	373	379
MAF	120	76	90	72	90	83	114	89	98	112	111	129
MALT1	1261	1027	998	992	818	905	950	685	842	1044	1057	1026
MAP4K1	507	395	440	349	315	392	315	291	313	401	388	441
MAP4K2	487	378	387	286	319	356	205	182	206	296	309	292
MAP4K4	755	662	645	617	571	609	837	590	803	628	583	616
MAPK1	1797	1526	1465	1151	1069	1201	967	801	984	1261	1236	1236
MAPK11	25	21	20	20	19	18	19	25	32	14	28	28
MAPK14	748	629	577	432	364	452	341	270	337	471	504	501
MAPKAPK2	498	382	409	528	469	521	446	300	388	400	375	420
MARCO	19	21	17	15	12	16	16	20	20	17	15	10
MASP1	23	15	15	16	12	15	16	13	21	11	13	12
MASP2	12	7	12	16	10	15	19	12	10	9	19	10
MBL2	8	11	10	3	7	7	4	15	4	5	10	7
MBP	495	427	422	442	410	425	259	266	305	345	355	336
MCL1	5997	5056	4758	6496	5865	6528	6805	4740	6224	6666	6828	6784
MIF	510	379	365	370	321	388	391	317	371	468	482	532
MME	21	20	15	4	8	18	9	33	16	10	12	13
MR1	123	88	89	82	79	75	93	81	92	101	114	107
MRC1	1095	847	844	769	640	737	229	167	212	561	570	575
MS4A1	1067	882	872	761	642	807	634	538	627	903	885	907
MSR1	24	17	21	21	10	8	14	16	16	46	43	45
MUC1	106	75	81	79	74	82	80	76	82	94	91	93
MX1	3880	2764	2913	4608	4073	4458	25443	19218	24214	11154	10780	11707
MYD88	1257	1045	1045	865	831	931	1394	1127	1389	1221	1189	1224
NCAM1	23	50	32	38	37	40	39	38	34	49	47	54
NCF4	713	625	564	361	349	387	222	184	217	298	340	335
NCR1	128	107	102	75	106	99	85	71	88	110	94	125
NFATC1	241	188	193	377	300	385	143	119	128	177	196	213
NFATC2	1420	1127	1092	1320	1226	1359	1264	961	1240	1121	1073	1149
NFATC3	1313	1169	1081	894	780	849	798	566	731	954	942	941
NFIL3	224	175	189	151	118	142	153	156	184	188	215	211
NFKB1	419	365	343	956	794	995	592	497	604	319	337	348
NFKB2	766	669	632	1599	1375	1633	1224	879	1145	987	985	1040
NFKBIA	5811	5039	4632	14167	12132	13896	9217	6455	8333	7009	6781	7156
NFKBIZ	313	265	297	1108	1007	1098	384	365	406	315	344	337
NLRP3	199	177	153	141	127	121	77	64	90	125	143	141
NOD1	225	175	201	136	100	119	235	172	214	205	198	211
NOD2	291	223	212	95	121	132	143	99	153	211	202	222
NOS2	9	8	10	13	18	13	14	17	23	7	7	13
NOTCH1	312	264	255	343	359	367	265	238	271	209	213	227
NOTCH2	1618	1350	1342	951	872	987	1103	856	1014	1000	935	1017
NT5E	57	50	57	47	47	41	30	34	37	41	44	50
PAX5	143	102	82	101	86	118	152	117	148	153	121	152
PDCD1	36	30	37	59	55	53	27	33	30	39	35	42
PDCD1LG2	150	97	125	44	26	41	42	31	40	55	56	67
PDCD2	162	144	129	111	126	104	96	96	129	144	132	110
PDGFB	63	36	54	143	133	145	42	31	42	54	43	42
PDGFRB	27	18	20	23	23	22	28	34	21	33	32	23
PECAM1	1263	1095	1031	596	534	606	509	370	490	779	747	802
PIGR	11	16	6	11	12	9	5	16	22	13	8	9
PLA2G2A	8	12	13	16	9	11	7	10	12	9	12	5
PLA2G2E	20	18	14	17	14	22	11	22	18	15	20	7
PLAU	350	301	290	107	87	90	151	95	138	327	348	348
PLAUR	136	81	105	266	231	292	230	190	245	339	362	390
PML	408	326	327	390	355	420	702	570	716	587	563	562
POU2F2	310	239	272	251	230	263	243	184	253	221	220	207
PPARG	18	15	12	14	11	16	12	12	19	7	14	11
PPBP	34	27	35	40	32	30	25	22	30	22	18	16
PRDM1	587	520	474	606	511	562	669	491	654	500	491	543
PRF1	734	602	598	493	470	503	936	728	876	1189	1259	1192
PRKCD	615	532	517	440	361	448	437	311	379	542	545	605
PSMB10	849	665	679	610	564	630	640	501	603	868	959	923
PSMB5	774	595	615	467	384	429	661	447	611	720	725	740
PSMB7	1875	1527	1555	1452	1270	1416	1515	1063	1414	1939	1881	2011
PSMB8	2051	1697	1647	1418	1281	1458	2350	1742	2244	2700	2740	2863
PSMB9	3550	2831	2787	2730	2434	2657	3822	2803	3442	4860	4857	5059
PSMC2	1661	1463	1354	1139	867	1071	1222	827	1122	1533	1499	1581
PSMD7	2151	1856	1826	1476	1353	1523	1795	1316	1724	1981	1851	1998
PTAFR	1415	1133	1128	517	568	576	802	549	738	1012	1036	923
PTGER4	183	163	160	305	261	297	313	240	282	194	221	179
PTGS2	34	42	50	1594	1248	1574	283	222	286	88	104	95
PTK2	297	280	270	132	130	165	281	171	244	172	159	166
PTPN2	369	322	288	277	290	325	395	287	397	386	372	408
PTPN22	553	478	475	344	280	309	291	217	262	575	578	601
PTPN6	1646	1368	1358	1457	1246	1506	1076	831	1056	1527	1549	1643
PTPRC_all	12877	11045	10852	7964	7271	8256	9289	7180	8946	11186	11243	11285
PYCARD	137	114	92	59	67	63	37	34	57	71	72	84
RAF1	817	734	674	548	482	529	555	485	537	703	713	775
RAG1	13	14	11	6	7	7	4	17	21	8	10	7
RAG2	21	16	16	11	5	4	3	22	17	9	11	1
RARRES3	1629	1342	1302	1290	1196	1253	1438	937	1296	1864	1770	1897
RELA	437	339	367	477	441	439	427	355	460	405	444	415
RELB	125	94	89	203	173	198	164	132	142	180	166	196
RORC	25	29	24	29	26	28	23	21	31	23	14	29
RUNX1	458	432	349	318	310	337	310	225	292	324	406	416
S100A8	4744	4023	3823	2573	2126	2402	1957	1310	1750	1731	1673	1705
S100A9	6001	5252	5027	3478	2991	3589	2835	2240	2832	1832	1903	1977
S1PR1	170	152	163	149	148	143	79	82	90	85	74	89
SELE	16	17	18	21	9	18	21	24	26	25	21	26
SELL	522	439	455	491	469	484	685	501	601	558	602	579
SELPLG	129	117	102	65	69	78	80	62	51	101	105	99
SERPING1	1382	1233	1281	958	856	958	795	668	800	1638	1506	1598
SH2D1A	418	368	394	322	324	343	301	259	346	408	405	421
SIGIRR	145	129	112	126	110	135	58	52	56	77	80	89
SKI	1415	1203	1144	1460	1465	1607	633	508	571	504	535	525
SLAMF1	322	263	263	271	197	284	397	317	360	419	380	421
SLAMF6	180	143	174	89	112	120	151	109	155	149	169	171
SLAMF7	1632	1374	1320	2756	2280	2728	3816	2814	3585	2325	2277	2552
SLC2A1	63	40	64	48	48	70	41	37	54	44	69	62
SMAD3	465	318	332	342	262	314	278	209	296	285	313	303
SMAD5	342	314	277	209	173	221	176	123	177	207	213	211
SOCS1	718	547	517	705	684	786	1173	952	1138	1110	1090	1198
SOCS3	171	171	153	726	616	696	667	556	659	488	544	546
SPP1	91	47	59	255	176	225	214	181	192	248	175	213
SRC	677	587	556	1626	1311	1455	1006	765	923	756	748	756
STAT1	9726	7567	7422	5400	5070	5442	7393	5020	6553	9223	9238	9531
STAT2	2912	2300	2242	1744	1512	1788	5924	4276	5481	4799	4383	4650
STAT3	1953	1591	1698	1712	1526	1663	2250	1649	2081	2219	2129	2359
STAT4	1069	968	862	1129	1079	1145	1149	865	1157	844	804	885
STAT5A	603	464	465	499	495	520	545	430	510	575	588	604
STAT5B	936	686	736	651	645	681	683	437	655	768	667	728
STAT6	300	239	201	222	218	254	268	198	235	369	332	337
SYK	745	637	592	284	241	278	238	185	215	351	380	384
TAGAP	2134	1770	1674	1160	1064	1226	1622	1189	1506	1489	1516	1532
TAL1	62	55	40	27	40	41	38	34	36	33	38	34
TAP1	937	778	784	864	696	817	1215	865	1140	1430	1473	1444
TAP2	367	293	284	319	274	305	552	394	503	529	532	572
TAPBP	3098	2496	2495	2318	2159	2448	2772	2263	2786	3055	3041	3097
TBK1	413	315	335	315	251	314	368	256	339	431	392	445
TBX21	170	145	158	172	166	202	267	201	245	247	235	253
TCF4	653	515	512	402	332	444	480	331	468	443	497	468
TCF7	1070	807	809	956	915	951	633	458	565	778	756	787
TFRC	1096	963	976	1013	839	1072	1367	981	1301	2383	2407	2560
TGFB1	992	787	789	1051	986	1074	664	532	638	555	561	621
TGFBI	2813	2327	2374	1109	907	1097	454	349	450	790	880	810
TGFBR1	632	572	506	314	288	313	222	169	231	295	295	303
TGFBR2	2481	2051	2065	1560	1708	1768	1522	1165	1386	1405	1363	1439
THY1	8	10	7	9	7	5	6	15	5	2	11	6
TICAM1	211	197	196	221	204	246	237	171	199	218	204	198
TIGIT	447	399	400	400	340	405	444	322	386	497	471	493
TIRAP	61	53	38	44	38	37	47	54	38	56	44	59
TLR1	1074	941	912	326	341	324	616	480	567	841	900	917
TLR2	600	506	500	821	716	841	189	202	213	424	401	470
TLR3	33	41	36	32	23	44	65	50	68	64	60	44
TLR4	467	459	394	262	218	278	198	175	208	280	261	249
TLR5	60	62	45	36	29	29	28	29	31	25	32	27
TLR7	91	59	71	65	56	76	61	62	71	73	49	47
TLR8	1228	1086	1110	478	381	485	373	307	411	967	993	984
TLR9	49	39	43	46	32	53	24	32	43	40	33	50
TMEM173	624	493	474	420	449	453	518	450	543	401	388	405
TNF	952	838	745	10505	8726	10283	2129	1495	1872	1163	1198	1329
TNFAIP3	1935	1677	1607	4510	3762	4453	2367	1708	2236	1879	1925	1955
TNFAIP6	99	86	78	575	472	586	764	587	689	440	442	453
TNFRSF10C	28	25	36	10	13	18	13	17	34	23	26	23
TNFRSF11A	40	31	33	24	24	32	14	26	18	27	33	23
TNFRSF13B	52	38	33	44	29	50	27	23	50	52	73	55
TNFRSF13C	133	119	106	109	105	124	60	60	69	111	95	106
TNFRSF14	772	635	629	539	481	544	581	464	569	741	746	804
TNFRSF17	89	79	83	53	45	61	52	33	51	96	105	76
TNFRSF1B	577	476	484	394	361	418	487	413	482	512	510	520
TNFRSF4	161	133	107	377	334	407	572	447	504	213	215	187
TNFRSF8	31	34	37	26	20	26	26	25	28	40	54	35
TNFRSF9	85	88	61	146	112	120	265	215	271	125	116	139
TNFSF10	963	776	733	961	884	1001	2584	2034	2502	1513	1438	1637
TNFSF11	30	43	40	36	27	37	26	22	23	33	31	29
TNFSF12	334	265	269	151	158	181	128	103	98	181	180	182
TNFSF13B	1211	1053	1040	635	549	684	1148	917	1104	1031	957	1074
TNFSF15	27	33	32	249	248	273	119	73	113	55	35	48
TNFSF4	114	95	95	62	60	81	83	67	98	138	152	139
TNFSF8	39	41	40	59	46	63	67	51	70	55	40	45
TOLLIP	589	512	456	411	372	424	408	253	348	460	427	495
TP53	791	706	659	645	660	672	706	542	693	857	862	939
TRAF1	873	697	751	4105	3320	4027	1310	1112	1353	885	818	830
TRAF2	308	243	276	268	270	268	311	244	327	395	371	349
TRAF3	523	473	462	498	463	606	382	347	421	434	479	459
TRAF4	131	133	104	161	168	161	120	110	137	126	135	148
TRAF5	607	502	432	489	441	479	282	197	264	374	376	364
TRAF6	351	317	272	252	270	266	261	207	281	299	314	326
TYK2	605	502	494	396	355	400	366	280	379	456	471	488
UBE2L3	347	284	324	193	174	222	245	209	254	305	285	311
VCAM1	28	24	23	9	9	16	8	15	26	23	20	17
VTN	9	14	15	11	9	11	6	18	11	12	12	6
XBP1	743	645	651	900	815	934	807	546	712	522	547	623
XCL1	65	46	42	60	43	52	70	71	96	30	32	28
XCR1	22	20	12	15	14	6	11	20	16	13	12	11
ZAP70	997	778	783	733	663	731	654	580	666	638	683	690
ZBTB16	99	80	91	80	72	99	46	29	41	52	66	65
ZEB1	152	138	115	153	148	139	135	113	134	140	126	133
sCTLA4	14	18	8	18	9	13	19	15	14	21	22	18
ABCF1	495	392	404	452	504	516	414	316	393	492	501	496
ALAS1	346	299	280	285	250	317	332	250	363	814	781	866
EEF1G	15533	12434	12153	11096	10788	11344	11069	7979	10283	8425	8156	8489
G6PD	757	611	623	454	403	402	598	464	592	1366	1315	1412
GAPDH	7841	6540	6501	5320	4633	5260	4831	3524	4660	7981	7851	8093
GUSB	177	146	131	135	111	120	112	80	105	119	106	105
HPRT1	482	388	422	380	332	425	448	374	390	382	404	443
OAZ1	6000	5222	5122	4267	3838	4416	3852	2730	3450	4865	4506	4863
POLR1B	122	95	98	111	95	112	125	82	117	124	115	118
POLR2A	684	516	513	418	429	475	552	423	495	630	648	637
PPIA	287	192	206	216	203	193	147	122	160	197	176	180
RPL19	22159	17788	18068	17053	15655	17208	16054	11874	14957	13852	14005	14450
SDHA	429	361	372	326	315	327	293	244	280	350	362	363
TBP	474	433	399	369	370	372	360	239	309	382	375	376
TUBB	1479	1292	1209	1157	1001	1092	1211	877	1217	1596	1527	1731
