# Supplementary material for: Uridine diphosphate drives myeloid differentiation and functional reprogramming through dynamic transcriptional network
Source: Front Immunol. 2026 Jan 30;17:1743389. doi: 10.3389/fimmu.2026.1743389 (PMC12901406; doi:10.3389/fimmu.2026.1743389)
Supplement: Supplementary file 2 [file Table2.xlsx]

## Sheet: HM_group_df
	HM_cluster
ABCB1	1
ADA	1
AIRE	1
B3GAT1	1
BCL2	1
BID	1
C8A	1
CASP8	1
CCL13	1
CCL20	1
CCL22	1
CCR10	1
CCR8	1
CD163	1
CD1D	1
CD244	1
CD247	1
CD4	1
CD55	1
CD6	1
CD74	1
CD96	1
CD99	1
CDH5	1
CEACAM8	1
CFD	1
CFP	1
CR1	1
CSF3R	1
CTNNB1	1
CXCL1	1
CXCL2	1
CXCR1	1
CXCR3	1
CXCR4	1
DEFB103A	1
DEFB4A	1
EGR1	1
ETS1	1
FCGRT	1
FN1	1
GATA3	1
GPR183	1
HLA-DPA1	1
HLA-DPB1	1
HLA-DQA1	1
HLA-DQB1	1
HLA-DRA	1
HLA-DRB1	1
HLA-DRB3	1
ICAM3	1
ICAM4	1
IFNB1	1
IL1B	1
IL1R1	1
IL1RL1	1
IL1RL2	1
IL21R	1
IL23A	1
IL28A	1
IL4	1
IL6	1
IL6R	1
IL6ST	1
IL7R	1
IRAK3	1
ITGA2B	1
ITLN1	1
JAK1	1
KIR_Activating_Subgroup_1	1
KIT	1
KLRAP1	1
KLRB1	1
LEF1	1
LGALS3	1
LTB4R	1
LTB4R2	1
LTF	1
MASP1	1
MBP	1
NFATC2	1
NFKB1	1
NFKB2	1
NFKBIA	1
NOTCH1	1
NOTCH2	1
NT5E	1
PDCD2	1
PLA2G2A	1
POU2F2	1
PPARG	1
PPBP	1
RAG2	1
RORC	1
S1PR1	1
SIGIRR	1
SKI	1
SMAD3	1
SRC	1
STAT4	1
TAL1	1
TGFB1	1
TGFBR2	1
TICAM1	1
TLR5	1
TLR9	1
TMEM173	1
TRAF4	1
TRAF5	1
XBP1	1
XCL1	1
XCR1	1
ZAP70	1
ZBTB16	1
ZEB1	1
EEF1G	1
GUSB	1
RPL19	1
ABL1	2
ARHGDIB	2
ATG10	2
ATG16L1	2
ATG7	2
ATM	2
BCL10	2
BCL2L11	2
BST1	2
BTK	2
BTLA	2
C14orf166	2
C1QA	2
C1QB	2
C2	2
C3	2
CARD9	2
CASP10	2
CASP2	2
CCR1	2
CCR2	2
CCR6	2
CD14	2
CD22	2
CD27	2
CD36	2
CD3D	2
CD3E	2
CD40LG	2
CD45R0	2
CD45RB	2
CD79B	2
CD81	2
CD8B	2
CD9	2
CHUK	2
CIITA	2
CISH	2
CLEC4A	2
CLEC7A	2
CMKLR1	2
CSF1R	2
CTSC	2
CTSS	2
CUL9	2
CXCR2	2
CYBB	2
DPP4	2
ENTPD1	2
EOMES	2
FCGR2A/C	2
FCGR2B	2
FCGR3A/B	2
FYN	2
GPI	2
HFE	2
HLA-DMA	2
HLA-DMB	2
IFNAR1	2
IFNAR2	2
IFNGR1	2
IKBKAP	2
IKBKB	2
IKZF2	2
IL12RB1	2
IL13RA1	2
IL16	2
IL7	2
ILF3	2
IRAK4	2
IRF3	2
IRF5	2
ITGA4	2
ITGAL	2
ITGAM	2
ITGB1	2
ITGB2	2
ITLN2	2
KLRC2	2
KLRC4	2
KLRF1	2
KLRG1	2
KLRK1	2
LAIR1	2
LCK	2
LILRA6	2
LILRB3	2
LILRB5	2
LTBR	2
LY96	2
MALT1	2
MAP4K1	2
MAP4K2	2
MAPK1	2
MAPK14	2
MRC1	2
MS4A1	2
NCF4	2
NFATC3	2
NLRP3	2
NOD2	2
PDCD1LG2	2
PECAM1	2
PLAU	2
PRKCD	2
PSMC2	2
PTAFR	2
PTPN22	2
PTPRC_all	2
PYCARD	2
RAF1	2
RUNX1	2
S100A8	2
S100A9	2
SELPLG	2
SERPING1	2
SMAD5	2
STAT5B	2
SYK	2
TGFBI	2
TGFBR1	2
TLR1	2
TLR4	2
TLR8	2
TNFRSF10C	2
TNFRSF17	2
TNFSF12	2
TOLLIP	2
TYK2	2
UBE2L3	2
VCAM1	2
GAPDH	2
OAZ1	2
TBP	2
AHR	3
ATG5	3
BLNK	3
C4A/B	3
CD1A	3
CLU	3
IL22RA2	3
ITGAE	3
KIR3DL2	3
MR1	3
NCR1	3
NFIL3	3
PSMB5	3
PSMD7	3
PTK2	3
SLAMF6	3
TAGAP	3
TCF4	3
TRAF6	3
AICDA	4
APP	4
ARG2	4
B2M	4
BATF3	4
BAX	4
BCAP31	4
BST2	4
C1QBP	4
C1R	4
C1S	4
CASP3	4
CCL18	4
CCL24	4
CCL7	4
CCL8	4
CCND3	4
CD19	4
CD209	4
CD28	4
CD53	4
CD59	4
CD7	4
CD8A	4
CFB	4
CLEC6A	4
CSF2RB	4
CTLA4-TM	4
CTLA4_all	4
CXCL13	4
CXCR6	4
EGR2	4
FCER1G	4
FCGR1A/B	4
FCGR2A	4
GZMB	4
HAVCR2	4
HLA-A	4
HLA-B	4
HLA-C	4
IGF2R	4
IL17F	4
IL18	4
IL2RG	4
IL9	4
IRAK1	4
ITGAX	4
JAK2	4
KLRC1	4
KLRD1	4
LAG3	4
LIF	4
LILRA2	4
LILRA3	4
MIF	4
MSR1	4
PRF1	4
PSMB10	4
PSMB7	4
PSMB8	4
PSMB9	4
RARRES3	4
SH2D1A	4
STAT1	4
TBK1	4
TFRC	4
TIGIT	4
TNFRSF13B	4
TNFRSF14	4
TNFRSF8	4
TNFSF4	4
ALAS1	4
G6PD	4
POLR2A	4
TUBB	4
ARG1	5
ATG12	5
C4BPA	5
C5	5
C9	5
CAMP	5
CASP1	5
CCBP2	5
CCL11	5
CCL15	5
CCL19	5
CCRL1	5
CD164	5
CD24	5
CD40	5
CD48	5
CEACAM1	5
CEACAM6	5
CFH	5
CRADD	5
CTSG	5
EBI3	5
EDNRB	5
FCAR	5
FKBP5	5
FOXP3	5
GP1BB	5
HAMP	5
ICOS	5
IFI16	5
IFI35	5
IFITM1	5
IFNA1/13	5
IL12B	5
IL13	5
IL19	5
IL2	5
IL20	5
IL21	5
IL26	5
IL28A/B	5
IL3	5
IL5	5
IRF4	5
IRF7	5
IRGM	5
ITGA6	5
KIR3DL3	5
LAMP3	5
LILRA1	5
LILRA4	5
LILRA5	5
LILRB1	5
LILRB2	5
MAP4K4	5
MAPK11	5
MX1	5
MYD88	5
NOD1	5
NOS2	5
PAX5	5
PIGR	5
PML	5
PTPN2	5
RAG1	5
SELE	5
SELL	5
SOCS1	5
STAT2	5
STAT3	5
TBX21	5
TLR3	5
TNFRSF1B	5
TNFRSF9	5
TNFSF10	5
TNFSF13B	5
HPRT1	5
BATF	6
BCL3	6
BCL6	6
CCL2	6
CCL23	6
CCL5	6
CCR5	6
CCR7	6
CCRL2	6
CD160	6
CD274	6
CD276	6
CD44	6
CD70	6
CD80	6
CD82	6
CD97	6
CDKN1A	6
CEBPB	6
CFI	6
CLEC4E	6
CLEC5A	6
CR2	6
CSF1	6
CSF2	6
CXCL11	6
DUSP4	6
FAS	6
GBP1	6
GBP5	6
GNLY	6
GZMK	6
ICAM5	6
ICOSLG	6
IDO1	6
IFIH1	6
IFNG	6
IKBKG	6
IKZF1	6
IKZF3	6
IL10	6
IL15	6
IL18R1	6
IL18RAP	6
IL1R2	6
IL1RN	6
IL22	6
IL23R	6
IL27	6
IL2RA	6
IL8	6
IRF1	6
JAK3	6
KLRF2	6
LILRB4	6
LITAF	6
LTA	6
MAF	6
MASP2	6
MCL1	6
MUC1	6
PDGFRB	6
PLAUR	6
PRDM1	6
PTGER4	6
RELA	6
RELB	6
SLAMF1	6
SLAMF7	6
SOCS3	6
SPP1	6
STAT5A	6
STAT6	6
TAP1	6
TAP2	6
TAPBP	6
TIRAP	6
TNFAIP6	6
TNFRSF4	6
TNFSF8	6
TP53	6
TRAF2	6
sCTLA4	6
POLR1B	6
C6	7
CCL16	7
CD3EAP	7
CX3CL1	7
CXCL12	7
DEFB1	7
DEFB103B	7
HLA-DOB	7
HRAS	7
IFNA2	7
IL12A	7
IL32	7
KIR3DL1	7
KIR_Activating_Subgroup_2	7
KLRG2	7
MARCO	7
MBL2	7
MME	7
PLA2G2E	7
SLC2A1	7
THY1	7
TLR7	7
TNFRSF11A	7
VTN	7
C7	8
CCL3	8
CCL4	8
CD2	8
CD45RA	8
CD46	8
CD5	8
CD58	8
CD79A	8
CD83	8
CD86	8
CX3CR1	8
CXCL10	8
CXCL9	8
FADD	8
FCER1A	8
GFI1	8
GZMA	8
ICAM1	8
ICAM2	8
IFIT2	8
IKBKE	8
IL10RA	8
IL11RA	8
IL17A	8
IL1A	8
IL1RAP	8
IL29	8
IL2RB	8
IL4R	8
IRAK2	8
IRF8	8
ITGA5	8
KCNJ2	8
KIR_Inhibiting_Subgroup_1	8
KIR_Inhibiting_Subgroup_2	8
KLRC3	8
LCP2	8
MAPKAPK2	8
NCAM1	8
NFATC1	8
NFKBIZ	8
PDCD1	8
PDGFB	8
PTGS2	8
PTPN6	8
TCF7	8
TLR2	8
TNF	8
TNFAIP3	8
TNFRSF13C	8
TNFSF11	8
TNFSF15	8
TRAF1	8
TRAF3	8
ABCF1	8
PPIA	8
SDHA	8
